# Supplementary material for: Maternal mRNA input of growth and stress-response-related genes in cichlids in relation to egg size and trophic specialization
Source: EvoDevo. 2018 Dec 1;9:23. doi: 10.1186/s13227-018-0112-3 (PMC6271631; doi:10.1186/s13227-018-0112-3)
Supplement: Supplementary file 1 — Additional file 1. Information about qPCR primers used in this study. [file 13227_2018_112_MOESM1_ESM.xlsx]

## Sheet: Table S1
	qPCR Primer sequences and information about candidate reference genes.
	Symbol	Gene Description	Primer Sequence (5’- 3’)	Product Size (bp)	Efficiency (E %)	Melting Temperature (°C)	Accession ID
	actb1	Actin Beta 1	F_CCCTCTTCCAGCCTTCCTTCCT	130	96.5	86 ± 0.3	XM_005946208.2
			R_GTACCTCCAGACAGCACGGTGTTG
	ef1α	Elongation Factor 1 Alpha	F_TACCCACCCCTTGGTCGT	76	95.7	81.5 ± 0.2	XM_005947223.2
			R_TCTCCACACCTTTAATCACGCC
	gapdh	Glyceraldehyde-3-phosphate Dehydrogenase	F_ATCAAGAAGGTTGTGAAGGCTGC	83	98.2	82.1 ± 0.2	XM_005925254.2
			R_TCTGTGGACACGACCTGGTG
	rps11	Ribosomal Protein S11	F_GTATTCTCTCTGGTGTGGTGACC	163	93.5	79.8 ± 0.2	XM_005920301.2
			R_ATGTCTCCAACTGTGACGTCTCTA
	rps18	Ribosomal Protein S18	F_CATCCCTGAGAAGTTCCAGCACA	103	103.4	77.2 ± 0.3	XM_005945472.2
			R_TCTGCCAACACCCTTGATGG
	tbp	TATA Box Binding Protein	F_CCTCAGGGAGCCATGACC	75	94.2	75.58 ± 0.1	XM_014340289.1
			F_CCTCAGGGAGCCATGACC
	ccna1	Cyclin-A1	F_AATGAACTGCGAGGTCGATCCC	93	104.8	77.15 ± 0.1	XM_005928097.2
			R_GCAGCCCAGACAGTTGAGTTGAGA
	ccnb2	G2/Mitotic-Specific Cyclin-B2	F_GCCCACCTGAAGCCCATCATG	114	96.3	76.5 ± 0.2	XM_005947094.1
			R_CTTGAGAAGCTTGCTGCTCGAGTAC
	mid1ip1l	MID1 Interacting Protein 1/Gastrulation Specific G12-Like	F_GCAGGCAGACCACCTCACC	195	95.4	80.08 ± 0.2	XM_005913178.2
			R_CAGGAGTGGTTGCCCTGGTCAG
	mylipa	Myosin Regulatory Light Chain Interacting Protein	F_CCAGTCGGGGAAAAGTGTCTACC	156	89.8	77.69 ± 0.3	XM_005917508.2
			R_GCATTGGTAACTGTGTCACACCTGT
	dvr1	Embryonic Growth/Differentiation Factor 1	F_AGGGAGCCTCCAGCCCC	165	95.5	77.65 ± 0.2	XM_005945023.2
			R_CCAGACACCATCCTGCCTTGGTCT
	tatdn2	TatD DNase Domain Containing 2	F_AATGCCGTTTCCCAGATCCCTCTG	90	106.2	79.5 ± 0.2	XM_014340624.1
			R_GCAGACACCTTTCCCAACCTGTC
	atf7ip	Activating Transcription Factor 7 Interacting Protein	F_GAAACAGGAGGCACTTGCTGCTG	163	98.3	78.3 ± 0.2	XM_005946661.2
			R_GGTAGGAACTGGAACTACTGCTGTG
	xpo6	Exportin 6/Ran-Binding Protein 20	F_CGCCATTGCATGTTCTTCCTCTCC	108	98.6		XM_014341020.1
			R_GGAAGCAACTCCAATCCACATCTTGT
	qPCR Primer sequences and information about candidate target genes.
	Symbol	Gene Description	Primer Sequence (5’- 3’)	Product Size (bp)	Efficiency (E %)	Melting Temperature (°C)	Accession ID
	ghr1	Growth Hormone Receptor 1	F_CGACATCATCAGCTCTCATTGAGCC	172	98	80.3 ± 0.3	XM_005919004.2
			R_GGACACTCCTTCCACTGGCT
	ghr2	Growth Hormone Receptor 2	F_GGACATATTACAACGTCCAGCTCCG	158	93.9	77.3 ± 0.2	XM_005921691.2
			R_CAGTTCAGGCTGACAGGAGGATC
	igf1	Insulin Like Growth Factor 1	F_GCGTCCTCACCCTGACTCC	152	96.4	81.69 ± 0.3	XM_014337450.1
			R_ACGTGACCGCCTTGCACTG
	igf2	Insulin Like Growth Factor 2	F_GTGTGGGGGAGAGCTGGTG	102	94.3	84.7 ± 0.2	XM_005949285.1
			R_GTCTGGGGGCGTCGGTTG
	gr	Glucocorticoid Receptor	F_TCAAGAGAGCCGTTGAAGGC	96	97.4	81.3 ± 0.1	NM_001286292.1
			R_GGCAGGCTGGACAGTTCTTC
	sgk1	Serum/Glucocorticoid Regulated Kinase 1	F_CCCTCTCCTCCTCCCAGTCC	118	97.7	79.4 ± 0.2	XM_005914350.2
			R_CCTTTCCGAAGCTGCCCTTG
