# Supplementary material for: Maternal mRNA input of growth and stress-response-related genes in cichlids in relation to egg size and trophic specialization
Source: EvoDevo. 2018 Dec 1;9:23. doi: 10.1186/s13227-018-0112-3 (PMC6271631; doi:10.1186/s13227-018-0112-3)
Supplement: Supplementary file 2 — Additional file 2. Statistical results, raw gene expression data, egg weights and female lengths. [file 13227_2018_112_MOESM2_ESM.xlsx]

## Sheet: Statistical results
	igf2				ghr1				ghr2				gr				sgk1
	Comparisons		p values		Comparisons		p values		Comparisons		p values		Comparisons		p values		Comparisons		p values
Habitats/Lakes	riverine	victoria	0.0610383		riverine	victoria	0.0140495		riverine	victoria	2.47703e-17		riverine	victoria	1.43475e-06		riverine	victoria	2.45164e-12
	riverine	malawi	0.236376		riverine	malawi	3.03767e-05		riverine	malawi	5.5316e-09		riverine	malawi	0.721097		riverine	malawi	0.0130385
	riverine	Tang	0.000508843		riverine	Tang	0.58791		riverine	Tang	0.122344		riverine	Tang	0.897528		riverine	Tang	0.028302
	victoria	malawi	0.579745		victoria	malawi	0.0703461		victoria	malawi	0.00254607		victoria	malawi	2.23878e-07		victoria	malawi	9.5604e-14
	victoria	Tang	2.75405e-05		victoria	Tang	0.00171127		victoria	Tang	1.12043e-17		victoria	Tang	1.15718e-05		victoria	Tang	1.73861e-10
	malawi	Tang	3.34773e-05		malawi	Tang	4.82848e-07		malawi	Tang	7.58548e-12		malawi	Tang	0.850483		malawi	Tang	0.908783
Trophic Niches	Comparisons		p values		Comparisons		p values		Comparisons		p values		Comparisons		p values		Comparisons		p values
	S. fryeri	L. trewavasae	6.58298e-07		S. fryeri	L. trewavasae	0.59118		S. fryeri	L. trewavasae	0.158787		S. fryeri	L. trewavasae	0.118418		S. fryeri	L. trewavasae	0.0192574
	A. hansbaenschi	L. trewavasae	0.00147161		A. hansbaenschi	L. trewavasae	0.468844		A. hansbaenschi	L. trewavasae	0.0255029		A. hansbaenschi	L. trewavasae	0.00154626		A. hansbaenschi	L. trewavasae	0.142129
	H. thereuterion	N. omnicaeruleus	0.000114184		H. thereuterion	N. omnicaeruleus	0.0537233		H. thereuterion	N. omnicaeruleus	0.0478853		H. thereuterion	N. omnicaeruleus	0.000258705		H. thereuterion	N. omnicaeruleus	0.000170689
	P.sp. red	N. omnicaeruleus	1.08674e-05		P.sp. red	N. omnicaeruleus	0.0140603		P.sp. red	N. omnicaeruleus	0.791482		P.sp. red	N. omnicaeruleus	0.000986576		P.sp. red	N. omnicaeruleus	9.76535e-05
	G. pfefferi	P. famula	2.22824e-12		G. pfefferi	P. famula	0.487151		G. pfefferi	P. famula	0.0263744		G. pfefferi	P. famula	0.0292957		G. pfefferi	P. famula	0.00298902
	G. pfefferi	T. duboisi	4.28484e-05		G. pfefferi	T. duboisi	0.00312587		G. pfefferi	T. duboisi	0.789276		G. pfefferi	T. duboisi	0.406105		G. pfefferi	T. duboisi	0.051091
	G. pfefferi	S.diagramma	2.44597e-07		G. pfefferi	S.diagramma	0.00156221		G. pfefferi	S.diagramma	0.00959964		G. pfefferi	S.diagramma	0.100541		G. pfefferi	S.diagramma	0.132887

## Sheet: Cq values_egg weights_FSL
					Cq Values
Species	Replicates	egg weights (g)	FSL (cm)		mid1ipl	atf7ip	ghr1	ghr2	igf2	gr	sgk1
P.lufubu	R1	0.0056	5.5		22.4333	25.2513	32.5941	26.2183	35.074	27.9292	31.9922
P.lufubu	R2	0.0057	5.5		23.1941	25.6825	37.1195	26.6871	34.6576	29.022	32.5554
P.lufubu	R3	0.0055	5.5		22.7127	25.4309	36.042	26.6947	35.2349	28.2703	32.6133
P.lufubu	R4	0.0057	5.5		22.1152	23.6977	33.2955	26.7202	34.315	27.6091	30.7668
P.lufubu	R5	0.0055	5.5		22.2668	25.1758	36.4514	26.5816	32.6928	28.0389	33.1258
P.lufubu	R6	0.0058	5.5		22.6837	25.2466	34.5605	26.986	34.7949	28.5242	32.736
P.lufubu	R7	0.0053	5.5		22.5649	24.568	35.5655	26.4767	34.2665	27.4635	32.0843
P.lufubu	R8	0.0059	5.5		22.673	25.065	35.3656	26.5637	34.0543	28.3453	32.24
H.thereuterion	R1	0.0062	7.5		22.8685	26.3219	34.2465	31.7933	31.7892	29.9955	33.3156
H.thereuterion	R2	0.0059	7.5		21.7083	26.0533	29.7306	33.3302	32.5791	30.2646	34.2704
H.thereuterion	R3	0.0057	7.5		22.3546	27.2052	35.0806	33.4297	36.2089	31.1022	35.8742
H.thereuterion	R4	0.0058	7.5		22.0132	25.466	27.5302	30.6504	31.0881	29.3902	33.5604
H.thereuterion	R5	0.0058	7.5		22.4245	25.8564	31.647	32.3009	32.9163	30.1881	34.2552
H.thereuterion	R6	0.0057	7.5		22.7037	26.7409	32.2663	31.7636	33.7381	30.3324	34.4435
H.thereuterion	R7	0.0057	7.5		22.6038	26.8033	33.2673	32.6707	33.3092	30.65	34.065
H.thereuterion	R8	0.0058	7.5		22.5803	26.4855	31.3029	32.431	33.2059	30.9707	34.6453
A. alluaudi	R1	0.0067	5.4		22.298	24.3641	33.819	26.774	32.9632	30.0338	28.4798
A. alluaudi	R2	0.0062	5.4		22.4615	24.2131	33.298	28.1236	33.4324	30.0411	28.7678
A. alluaudi	R3	0.0067	5.4		23.4057	24.7952	33.9806	30.9078	35.894	31.1607	29.8927
A. alluaudi	R4	0.0068	5.4		22.2732	24.1696	31.7381	26.8311	31.9182	29.2588	28.1483
A. alluaudi	R5	0.0066	5.4		22.2892	24.3482	30.6177	26.9638	33.3314	29.4032	28.425
A. alluaudi	R6	0.0068	5.4		22.1871	24.1082	32.5404	26.7904	33.7924	29.3909	29.1714
A. alluaudi	R7	0.0069	5.4		22.9534	24.5926	33.2435	28.7897	33.9564	30.3452	28.5362
A. alluaudi	R8	0.0062	5.4		22.0746	24.4765	32.746	26.7685	33.2776	29.1767	28.4352
A. burtoni	R1	0.007	3.4		22.9083	26.4604	32.7791	27.6859	35.1714	30.0605	29.6803
A. burtoni	R2	0.0067	3.4		23.7139	26.3951	33.7953	28.5601	36.8014	31.0565	30.3196
A. burtoni	R3	0.0072	3.4		23.8089	26.599	32.7059	28.3194	35.6162	30.6861	30.678
A. burtoni	R4	0.0073	3.4		22.9469	26.4119	31.7823	27.7531	33.9037	30.0695	30.0217
A. burtoni	R5	0.0076	3.4		24.7664	27.0046	33.6379	29.9601	36.6234	31.7969	31.5945
A. burtoni	R6	0.0076	3.4		23.8606	26.7056	32.756	28.756	35.8068	30.9861	30.8796
A. burtoni	R7	0.0072	3.4		23.431	26.554	32.8065	27.6071	34.4905	30.7605	30.0765
A. burtoni	R8	0.0075	3.4		23.8461	26.9036	33.039	28.4074	35.5077	30.2867	30.3097
G.pfefferi	R1	0.0097	7.7		22.8447	25.9098	35.7564	27.9644	33.1983	29.4118	32.2717
G.pfefferi	R2	0.0088	7.7		23.436	26.1946	36.1128	27.7091	34.2066	30.0644	30.6567
G.pfefferi	R3	0.0084	7.7		22.9107	26.04	34.1766	27.7032	33.7805	29.068	30.1767
G.pfefferi	R4	0.0088	7.7		23.0249	25.9662	36.0093	27.6713	33.3685	29.7433	30.6818
G.pfefferi	R5	0.0086	7.7		23.2297	26.0012	37.8158	27.9785	33.8813	29.9313	30.2563
G.pfefferi	R6	0.0091	7.7		22.2171	25.5262	33.4022	27.1101	33.3774	30.3478	30.4232
G.pfefferi	R7	0.0079	7.7		23.2346	26.545	35.1565	27.6571	33.8564	29.7356	31.2334
G.pfefferi	R8	0.0085	7.7		22.77	25.5245	35.954	27.5342	33.654	29.8565	30.1087
N. omnicaeruleus	R1	0.0088	6.4		22.2949	26.9086	32.7126	32.6313	36.4321	31.7304	36.0452
N. omnicaeruleus	R2	0.0096	6.4		22.4537	26.5272	32.5398	31.0809	35.3263	31.7084	36.042
N. omnicaeruleus	R3	0.0095	6.4		22.1573	26.3725	34.048	31.5616	36.5259	31.1377	36.2871
N. omnicaeruleus	R4	0.0098	6.4		22.4228	27.1585	35.5347	32.2742	37.5457	31.7719	36.116
N. omnicaeruleus	R5	0.0097	6.4		22.4129	26.0475	33.4934	29.6755	34.5367	30.8453	35.264
N. omnicaeruleus	R6	0.0098	6.4		22.7947	26.3946	33.6657	31.4447	36.0733	31.4387	35.9509
N. omnicaeruleus	R7	0.0093	6.4		22.0635	26.1746	33.0376	31.5453	35.3244	31.7366	34.8463
N. omnicaeruleus	R8	0.0083	6.4		22.736	26.7272	34.2956	31.6025	36.73	31.0341	36.2453
A.hansbaenschi	R1	0.0125	6.3		23.9219	27.2133	34.4115	30.4394	36.7985	30.0116	33.7321
A.hansbaenschi	R2	0.0125	6.3		24.144	26.703	31.0875	29.163	36.5489	29.172	30.6836
A.hansbaenschi	R3	0.0128	6.3		24.3073	27.1367	30.5148	29.3762	35.9224	29.4028	29.5085
A.hansbaenschi	R4	0.013	6.3		23.4017	27.0245	34.5738	30.7887	35.0742	30.333	32.9062
A.hansbaenschi	R5	0.0127	6.3		23.4365	26.3236	32.3895	29.4391	34.4785	28.6853	33.2674
A.hansbaenschi	R6	0.0132	6.3		24.329	27.6176	32.454	29.0657	36.8068	29.9766	31.9864
A.hansbaenschi	R7	0.0132	6.3		23.9747	27.2792	33.334	30.8505	35.0325	29.9722	33.0133
A.hansbaenschi	R8	0.0135	6.3		23.6594	26.4039	31.6903	29.477	35.9068	29.0811	31.0433
M. zebra	R1	0.0141	5.8		24.6047	27.0341	31.1518	34.8014	30.7671	31.9222	34.5993
M. zebra	R2	0.0133	5.8		19.5833	23.2197	29.1011	31.623	28.0461	29.5399	31.261
M. zebra	R3	0.0146	5.8		22.4683	25.0281	30.114	33.7453	31.3667	29.654	31.192
M. zebra	R4	0.0137	5.8		23.7242	25.7337	28.4766	31.5342	31.6574	30.674	31.7676
M. zebra	R5	0.0139	5.8		22.018	24.908	30.4219	29.8972	31.466	32.0084	32.3987
M. zebra	R6	0.014	5.8		25.8012	28.7946	31.9172	32.247	32.5586	32.3786	34.3408
M. zebra	R7	0.0144	5.8		22.3029	25.4039	30.0838	32.7508	30.751	31.6805	32.2886
M. zebra	R8	0.0141	5.8		23.6347	26.6483	30.7048	30.8408	31.1097	31.2019	32.4066
P.sp. red	R1	0.0178	6.2		21.3657	27.1014	31.2504	29.8675	33.766	34.4386	32.8659
P.sp. red	R2	0.0171	6.2		23.9252	28.1826	32.1678	34.8976	32.879	34.3525	34.2341
P.sp. red	R3	0.0168	6.2		21.1001	26.0477	32.389	30.3442	29.8234	32.3949	34.0435
P.sp. red	R4	0.0164	6.2		20.5089	25.8042	32.1546	29.5401	32.688	30.0675	34.1386
P.sp. red	R5	0.0166	6.2		22.4248	27.3484	33.0324	34.3546	33.514	33.0675	34.0876
P.sp. red	R6	0.0167	6.2		22.5586	27.3491	32.9925	30.9063	33.0961	33.1956	33.4704
P.sp. red	R7	0.017	6.2		21.8864	26.776	32.6454	31.8534	32.0776	32.2076	33.7665
P.sp. red	R8	0.0174	6.2		22.324	27.2867	32.0087	31.1087	33.3529	33.578	33.0867
C.afra	R1	0.0165	6.6		23.9349	26.791	32.7949	30.6539	36.2303	29.3631	33.42
C.afra	R2	0.0176	6.6		23.8987	26.4885	35.9256	31.1563	34.5605	29.4286	30.3144
C.afra	R3	0.018	6.6		23.4885	26.203	36.7336	30.7063	36.7467	28.935	31.7316
C.afra	R4	0.0164	6.6		23.1098	28.1385	35.7857	35.3457	37.342	33.1708	34.8732
C.afra	R5	0.0184	6.6		22.3318	26.3703	30.2876	32.8261	35.8654	31.4367	31.8732
C.afra	R6	0.0167	6.6		23.2765	26.0111	34.0635	30.9921	36.016	29.6635	32.422
C.afra	R7	0.0181	6.6		22.3047	26.599	34.1683	32.5362	35.9625	30.8344	32.508
C.afra	R8	0.0175	6.6		23.7504	26.8109	33.9027	31.8005	35.5431	29.57	32.1554
S.diagramma	R1	0.032	6.1		24.4588	27.6826	35.0487	27.6744	36.887	28.1111	34.0683
S.diagramma	R2	0.0313	6.1		25.1499	27.7327	37.1357	28.2452	38.1245	28.6412	34.112
S.diagramma	R3	0.0323	6.1		21.7377	26.0192	33.0156	27.0394	36.324	29.389	29.9273
S.diagramma	R4	0.0274	6.1		22.8023	26.9493	32.5668	26.9073	35.7562	29.4492	30.6482
S.diagramma	R5	0.0302	6.1		21.7	26.2933	33.4066	27.5656	36.8387	28.9766	29.8691
S.diagramma	R6	0.0319	6.1		23.0032	28.1488	34.684	27.684	36.9534	31.4218	33.0649
S.diagramma	R7	0.0275	6.1		24.5111	28.9279	33.7343	28.3707	38.745	31.6207	33.0649
S.diagramma	R8	0.032	6.1		22.5497	26.9216	32.0512	27.4014	37.1246	29.0379	32.9644
Petrochromis famula	R1	0.0565	10.4		24.1118	27.9798	37.4315	29.8483	39.6485	32.625	33.7091
Petrochromis famula	R2	0.0553	10.4		23.352	27.1945	36.2344	28.4434	39.897	31.1553	32.0692
Petrochromis famula	R3	0.0543	10.4		23.793	27.011	36.0654	27.072	39.9765	30.9826	35.0236
Petrochromis famula	R4	0.0636	10.4		24.054	27.1107	36.4765	28.0224	39.8675	31.6659	33.512
Petrochromis famula	R5	0.0543	10.4		24.9071	28.1677	36.4309	28.8184	39.7679	32.2932	33.1712
Petrochromis famula	R6	0.0616	10.4		24.0436	27.4927	36.5277	28.4409	39.9056	31.7444	33.497
Petrochromis famula	R7	0.0565	10.4		24.5647	28.0758	36.9509	28.7406	39.665	31.6578	33.7094
Petrochromis famula	R8	0.057	10.4		24.1076	27.435	36.6044	27.4564	39.7566	31.6705	34.043
Tropheus duboisi	R1	0.043	7.3		23.6996	28.5334	36.0667	30.0438	38.8065	32.5183	31.8042
Tropheus duboisi	R2	0.0424	7.3		24.2556	28.5675	36.1479	30.811	38.9519	29.5075	32.529
Tropheus duboisi	R3	0.0426	7.3		24.6882	28.7159	36.1888	25.3573	39.723	30.2937	32.4657
Tropheus duboisi	R4	0.0431	7.3		24.1357	27.8828	30.2496	26.3202	34.9965	30.3329	33.2625
Tropheus duboisi	R5	0.0445	7.3		22.5275	27.6461	33.1011	32.5813	39.5453	33.8372	37.1234
Tropheus duboisi	R6	0.0456	7.3		22.4823	26.996	33.0091	29.4337	38.9054	33.391	35.1975
Tropheus duboisi	R7	0.0425	7.3		23.2435	27.7859	32.799	29.7553	37.8675	32.886	34.8794
Tropheus duboisi	R8	0.0448	7.3		23.1075	27.7443	34.3442	29.0645	38.9804	30.8534	33.3675
Labeotropheus trewavasae	R1	0.0167	7.3		23.0225	26.7015	33.3795	31.2712	34.2546	30.2313	33.1229
Labeotropheus trewavasae	R2	0.0179	7.4		23.0194	26.6843	33.2401	30.4895	34.0485	29.9405	31.8428
Labeotropheus trewavasae	R3	0.017	7.4		23.8473	26.8022	31.3235	30.1432	35.0085	30.0613	32.0543
Labeotropheus trewavasae	R4	0.0177	7.4		25.0113	28.0478	32.7213	31.6011	35.7867	31.0914	34.618
Labeotropheus trewavasae	R5	0.0184	7.4		23.5867	26.6954	34.0446	29.8983	33.3743	29.8399	33.6336
Labeotropheus trewavasae	R6	0.0164	7.4		23.2664	26.5464	32.7099	30.0436	34.4301	30.3675	32.876
Labeotropheus trewavasae	R7	0.0182	7.4		23.7799	27.0553	32.6094	30.2657	34.3099	30.0887	32.0787
Labeotropheus trewavasae	R8	0.0172	7.4		23.099	26.657	32.8105	30.6109	34.3095	30.2868	32.0767
Sciaenochromis fryeri	R1	0.0156	6.4		23.5171	27.4903	33.5229	32.7729	36.543	31.5943	32.4602
Sciaenochromis fryeri	R2	0.0162	6.4		23.3047	26.6414	31.2006	29.7749	36.0057	30.1072	31.4175
Sciaenochromis fryeri	R3	0.0158	6.4		23.0969	27.6193	32.698	34.1835	37.5073	31.6168	33.4912
Sciaenochromis fryeri	R4	0.0161	6.4		22.617	26.0345	32.9059	29.6837	36.9076	29.6614	29.5631
Sciaenochromis fryeri	R5	0.016	6.4		23.8578	27.0044	32.1973	31.6837	36.9868	31.043	31.787
Sciaenochromis fryeri	R6	0.016	6.4		23.1293	26.1448	32.6727	29.1787	37.8744	29.0872	31.0537
Sciaenochromis fryeri	R7	0.0163	6.4		23.645	26.5066	32.5639	31.0253	36.5679	30.0622	31.4986
Sciaenochromis fryeri	R8	0.0151	6.4		23.5348	26.3456	31.2341	30.757	36.8766	30.3998	31.0534
